# Supplementary material for: Antimicrobial and Anti-Efflux Machinery of FDA-Approved Proton Pump Inhibitors and Vitamins Against Klebsiella pneumoniae and Pseudomonas aeruginosa
Source: Microorganisms. 2025 May 27;13(6):1227. doi: 10.3390/microorganisms13061227 (PMC12195029; doi:10.3390/microorganisms13061227)
Supplement: Supplementary file 1 [file microorganisms-13-01227-s001.zip]

Archive with 1 entries (1 files):
- microorganisms-3529482-supplementary.pdf
